# Supplementary material for: The fate of pyruvate dictates cell growth by modulating cellular redox potential
Source: eLife. 2025 Dec 16;13:RP103705. doi: 10.7554/eLife.103705 (PMC12707817; doi:10.7554/eLife.103705)
Supplement: Figure 3—source data 2. [file elife-103705-fig3-data2.zip]

Archive with 7 entries (6 files):
- Figure 3-source data 4-Original files for western blot analysis displayed in Figure 3a/
- Figure 3-source data 4-Original files for western blot analysis displayed in Figure 3a/Original files for western blot analysis displayed in Figure 3a 2.tif
- __MACOSX/Figure 3-source data 4-Original files for western blot analysis displayed in Figure 3a/._Original files for western blot analysis displayed in Figure 3a 2.tif
- Figure 3-source data 4-Original files for western blot analysis displayed in Figure 3a/Original files for western blot analysis displayed in Figure 3a 3.tif
- __MACOSX/Figure 3-source data 4-Original files for western blot analysis displayed in Figure 3a/._Original files for western blot analysis displayed in Figure 3a 3.tif
- Figure 3-source data 4-Original files for western blot analysis displayed in Figure 3a/Original files for western blot analysis displayed in Figure 3a 1.tif
- __MACOSX/Figure 3-source data 4-Original files for western blot analysis displayed in Figure 3a/._Original files for western blot analysis displayed in Figure 3a 1.tif
