# Supplementary material for: The fate of pyruvate dictates cell growth by modulating cellular redox potential
Source: eLife. 2025 Dec 16;13:RP103705. doi: 10.7554/eLife.103705 (PMC12707817; doi:10.7554/eLife.103705)
Supplement: Figure 3—source data 3. [file elife-103705-fig3-data3.zip]

Archive with 7 entries (6 files):
- Figure 3-source data 2- PDF files containing originall western blots for Figure 3a,indicating the relevant bands and treatments./
- Figure 3-source data 2- PDF files containing originall western blots for Figure 3a,indicating the relevant bands and treatments./Source data Figure 3a uncropped western blots 2.pdf
- __MACOSX/Figure 3-source data 2- PDF files containing originall western blots for Figure 3a,indicating the relevant bands and treatments./._Source data Figure 3a uncropped western blots 2.pdf
- Figure 3-source data 2- PDF files containing originall western blots for Figure 3a,indicating the relevant bands and treatments./Source data Figure 3a uncropped western blots 3.pdf
- __MACOSX/Figure 3-source data 2- PDF files containing originall western blots for Figure 3a,indicating the relevant bands and treatments./._Source data Figure 3a uncropped western blots 3.pdf
- Figure 3-source data 2- PDF files containing originall western blots for Figure 3a,indicating the relevant bands and treatments./Source data Figure 3a uncropped western blots 1.pdf
- __MACOSX/Figure 3-source data 2- PDF files containing originall western blots for Figure 3a,indicating the relevant bands and treatments./._Source data Figure 3a uncropped western blots 1.pdf
