# Supplementary material for: The fate of pyruvate dictates cell growth by modulating cellular redox potential
Source: eLife. 2025 Dec 16;13:RP103705. doi: 10.7554/eLife.103705 (PMC12707817; doi:10.7554/eLife.103705)
Supplement: Figure 3—source data 4. [file elife-103705-fig3-data4.zip]

Archive with 5 entries (4 files):
- Figure 3-source data 3-Original files for western blot analysis displayed in Figure 3k/
- Figure 3-source data 3-Original files for western blot analysis displayed in Figure 3k/Original files for western blot analysis displayed in Figure 3k 1.tif
- __MACOSX/Figure 3-source data 3-Original files for western blot analysis displayed in Figure 3k/._Original files for western blot analysis displayed in Figure 3k 1.tif
- Figure 3-source data 3-Original files for western blot analysis displayed in Figure 3k/Original files for western blot analysis displayed in Figure 3k 2.tif
- __MACOSX/Figure 3-source data 3-Original files for western blot analysis displayed in Figure 3k/._Original files for western blot analysis displayed in Figure 3k 2.tif
