# Supplementary material for: The fate of pyruvate dictates cell growth by modulating cellular redox potential
Source: eLife. 2025 Dec 16;13:RP103705. doi: 10.7554/eLife.103705 (PMC12707817; doi:10.7554/eLife.103705)
Supplement: Figure 4—figure supplement 2—source data 2. [file elife-103705-fig4-figsupp2-data2.zip]

Archive with 7 entries (6 files):
- Figure 4-figure supplement 2- source data 1-PDF files containing originall western blots for Figure 4-figure supplement 2e, indicating the relevant bands and treatments./
- Figure 4-figure supplement 2- source data 1-PDF files containing originall western blots for Figure 4-figure supplement 2e, indicating the relevant bands and treatments./Figure 4-figure supplement 2- PDF files containing originall western blots for Figure 4-figure supplement 2e, indicating the relevant bands and treatments 1.pdf
- __MACOSX/Figure 4-figure supplement 2- source data 1-PDF files containing originall western blots for Figure 4-figure supplement 2e, indicating the relevant bands and treatments./._Figure 4-figure supplement 2- PDF files containing originall western blots for Figure 4-figure supplement 2e, indicating the relevant bands and treatments 1.pdf
- Figure 4-figure supplement 2- source data 1-PDF files containing originall western blots for Figure 4-figure supplement 2e, indicating the relevant bands and treatments./Figure 4-figure supplement - PDF files containing originall western blots for Figure 4-figure supplement 2e, indicating the relevant bands and treatments 3.pdf
- __MACOSX/Figure 4-figure supplement 2- source data 1-PDF files containing originall western blots for Figure 4-figure supplement 2e, indicating the relevant bands and treatments./._Figure 4-figure supplement - PDF files containing originall western blots for Figure 4-figure supplement 2e, indicating the relevant bands and treatments 3.pdf
- Figure 4-figure supplement 2- source data 1-PDF files containing originall western blots for Figure 4-figure supplement 2e, indicating the relevant bands and treatments./Figure 4-figure supplement 2- PDF files containing originall western blots for Figure 4-figure supplement 2e, indicating the relevant bands and treatments 2.pdf
- __MACOSX/Figure 4-figure supplement 2- source data 1-PDF files containing originall western blots for Figure 4-figure supplement 2e, indicating the relevant bands and treatments./._Figure 4-figure supplement 2- PDF files containing originall western blots for Figure 4-figure supplement 2e, indicating the relevant bands and treatments 2.pdf
