# Supplementary material for: The fate of pyruvate dictates cell growth by modulating cellular redox potential
Source: eLife. 2025 Dec 16;13:RP103705. doi: 10.7554/eLife.103705 (PMC12707817; doi:10.7554/eLife.103705)
Supplement: Figure 4—figure supplement 2—source data 5. [file elife-103705-fig4-figsupp2-data5.zip]

Archive with 3 entries (2 files):
- Figure 4-figure supplement 2- source data 4- Original files for western blot analysis displayed in Figure 4-figure supplement 2m/
- Figure 4-figure supplement 2- source data 4- Original files for western blot analysis displayed in Figure 4-figure supplement 2m/Original files for western blot analysis displayed in Figure 4-figure supplement 2m.tif
- __MACOSX/Figure 4-figure supplement 2- source data 4- Original files for western blot analysis displayed in Figure 4-figure supplement 2m/._Original files for western blot analysis displayed in Figure 4-figure supplement 2m.tif
