# Supplementary material for: The fate of pyruvate dictates cell growth by modulating cellular redox potential
Source: eLife. 2025 Dec 16;13:RP103705. doi: 10.7554/eLife.103705 (PMC12707817; doi:10.7554/eLife.103705)
Supplement: Figure 5—figure supplement 1—source data 2. [file elife-103705-fig5-figsupp1-data2.zip]

Archive with 3 entries (2 files):
- Figure 5- figure supplement 1- source data 1- PDF files containing originall western blots for Figure 5-figure supplement 1k, indicating the relevant bands and treatments./
- Figure 5- figure supplement 1- source data 1- PDF files containing originall western blots for Figure 5-figure supplement 1k, indicating the relevant bands and treatments./Figure 5-figure supplement 1k- PDF files containing originall western blots for Figure 5-figure supplement 1k, indicating the relevant bands and treatments 1.pdf
- __MACOSX/Figure 5- figure supplement 1- source data 1- PDF files containing originall western blots for Figure 5-figure supplement 1k, indicating the relevant bands and treatments./._Figure 5-figure supplement 1k- PDF files containing originall western blots for Figure 5-figure supplement 1k, indicating the relevant bands and treatments 1.pdf
