# Supplementary material for: The fate of pyruvate dictates cell growth by modulating cellular redox potential
Source: eLife. 2025 Dec 16;13:RP103705. doi: 10.7554/eLife.103705 (PMC12707817; doi:10.7554/eLife.103705)
Supplement: Figure 5—figure supplement 1—source data 5. [file elife-103705-fig5-figsupp1-data5.zip]

Archive with 13 entries (12 files):
- Figure 5- figure supplement 1- source data 4- Original files for western blot analysis displayed in Figure 5-figure supplement 1b/
- Figure 5- figure supplement 1- source data 4- Original files for western blot analysis displayed in Figure 5-figure supplement 1b/Original files for western blot analysis displayed in Figure 5-figure supplement 1b 1.tif
- __MACOSX/Figure 5- figure supplement 1- source data 4- Original files for western blot analysis displayed in Figure 5-figure supplement 1b/._Original files for western blot analysis displayed in Figure 5-figure supplement 1b 1.tif
- Figure 5- figure supplement 1- source data 4- Original files for western blot analysis displayed in Figure 5-figure supplement 1b/Original files for western blot analysis displayed in Figure 5-figure supplement 1b 2.tif
- __MACOSX/Figure 5- figure supplement 1- source data 4- Original files for western blot analysis displayed in Figure 5-figure supplement 1b/._Original files for western blot analysis displayed in Figure 5-figure supplement 1b 2.tif
- Figure 5- figure supplement 1- source data 4- Original files for western blot analysis displayed in Figure 5-figure supplement 1b/Original files for western blot analysis displayed in Figure 5-figure supplement 1b 3.tif
- __MACOSX/Figure 5- figure supplement 1- source data 4- Original files for western blot analysis displayed in Figure 5-figure supplement 1b/._Original files for western blot analysis displayed in Figure 5-figure supplement 1b 3.tif
- Figure 5- figure supplement 1- source data 4- Original files for western blot analysis displayed in Figure 5-figure supplement 1b/Original files for western blot analysis displayed in Figure 5-figure supplement 1b 6.tif
- __MACOSX/Figure 5- figure supplement 1- source data 4- Original files for western blot analysis displayed in Figure 5-figure supplement 1b/._Original files for western blot analysis displayed in Figure 5-figure supplement 1b 6.tif
- Figure 5- figure supplement 1- source data 4- Original files for western blot analysis displayed in Figure 5-figure supplement 1b/Original files for western blot analysis displayed in Figure 5-figure supplement 1b 4.tif
- __MACOSX/Figure 5- figure supplement 1- source data 4- Original files for western blot analysis displayed in Figure 5-figure supplement 1b/._Original files for western blot analysis displayed in Figure 5-figure supplement 1b 4.tif
- Figure 5- figure supplement 1- source data 4- Original files for western blot analysis displayed in Figure 5-figure supplement 1b/Original files for western blot analysis displayed in Figure 5-figure supplement 1b 5.tif
- __MACOSX/Figure 5- figure supplement 1- source data 4- Original files for western blot analysis displayed in Figure 5-figure supplement 1b/._Original files for western blot analysis displayed in Figure 5-figure supplement 1b 5.tif
