# Supplementary material for: The fate of pyruvate dictates cell growth by modulating cellular redox potential
Source: eLife. 2025 Dec 16;13:RP103705. doi: 10.7554/eLife.103705 (PMC12707817; doi:10.7554/eLife.103705)
Supplement: Figure 6—source data 3. [file elife-103705-fig6-data3.zip]

Archive with 11 entries (10 files):
- Figure 6- source data 2-Original files for western blot analysis displayed in Figure 6i/
- Figure 6- source data 2-Original files for western blot analysis displayed in Figure 6i/Original files for western blot analysis displayed in Figure 6i 1.tif
- __MACOSX/Figure 6- source data 2-Original files for western blot analysis displayed in Figure 6i/._Original files for western blot analysis displayed in Figure 6i 1.tif
- Figure 6- source data 2-Original files for western blot analysis displayed in Figure 6i/Original files for western blot analysis displayed in Figure 6i 2.tif
- __MACOSX/Figure 6- source data 2-Original files for western blot analysis displayed in Figure 6i/._Original files for western blot analysis displayed in Figure 6i 2.tif
- Figure 6- source data 2-Original files for western blot analysis displayed in Figure 6i/Original files for western blot analysis displayed in Figure 6i 3.tif
- __MACOSX/Figure 6- source data 2-Original files for western blot analysis displayed in Figure 6i/._Original files for western blot analysis displayed in Figure 6i 3.tif
- Figure 6- source data 2-Original files for western blot analysis displayed in Figure 6i/Original files for western blot analysis displayed in Figure 6i 4.tif
- __MACOSX/Figure 6- source data 2-Original files for western blot analysis displayed in Figure 6i/._Original files for western blot analysis displayed in Figure 6i 4.tif
- Figure 6- source data 2-Original files for western blot analysis displayed in Figure 6i/Original files for western blot analysis displayed in Figure 6i 5.tif
- __MACOSX/Figure 6- source data 2-Original files for western blot analysis displayed in Figure 6i/._Original files for western blot analysis displayed in Figure 6i 5.tif
