# Supplementary material for: The fate of pyruvate dictates cell growth by modulating cellular redox potential
Source: eLife. 2025 Dec 16;13:RP103705. doi: 10.7554/eLife.103705 (PMC12707817; doi:10.7554/eLife.103705)
Supplement: Figure 6—figure supplement 1—source data 3. [file elife-103705-fig6-figsupp1-data3.zip]

Archive with 5 entries (4 files):
- Original files for western blot analysis displayed in Figure 6-figure supplement 1k/
- Original files for western blot analysis displayed in Figure 6-figure supplement 1k/Original files for western blot analysis displayed in Figure 6-figure supplement 1k 2.tif
- __MACOSX/Original files for western blot analysis displayed in Figure 6-figure supplement 1k/._Original files for western blot analysis displayed in Figure 6-figure supplement 1k 2.tif
- Original files for western blot analysis displayed in Figure 6-figure supplement 1k/Original files for western blot analysis displayed in Figure 6-figure supplement 1k 1.tif
- __MACOSX/Original files for western blot analysis displayed in Figure 6-figure supplement 1k/._Original files for western blot analysis displayed in Figure 6-figure supplement 1k 1.tif
