# Supplementary material for: The fate of pyruvate dictates cell growth by modulating cellular redox potential
Source: eLife. 2025 Dec 16;13:RP103705. doi: 10.7554/eLife.103705 (PMC12707817; doi:10.7554/eLife.103705)
Supplement: Figure 7—source data 5. [file elife-103705-fig7-data5.zip]

Archive with 3 entries (2 files):
- Figure 7- source data 4- Original files for western blot analysis displayed in Figure 7a III/
- Figure 7- source data 4- Original files for western blot analysis displayed in Figure 7a III/Original files for western blot analysis displayed in Figure 7a 5.tif
- Figure 7- source data 4- Original files for western blot analysis displayed in Figure 7a III/Original files for western blot analysis displayed in Figure 7a 6.tif
